# Supplementary material for: Predicting the Adsorption of Amoxicillin and Ibuprofen on Chitosan and Graphene Oxide Materials: A Density Functional Theory Study
Source: Polymers (Basel). 2021 May 17;13(10):1620. doi: 10.3390/polym13101620 (PMC8156938; doi:10.3390/polym13101620)
Supplement: Supplementary file 1 [file polymers-13-01620-s001.zip]

Archive with 1 entries (1 files):
- polymers-1211219-supplementary.pdf
